# Supplementary material for: The Role of Alternative Splicing Factors, DDB2-Related Ageing and DNA Damage Repair in the Progression and Prognosis of Stomach Adenocarcinoma Patients
Source: Genes (Basel). 2022 Dec 23;14(1):39. doi: 10.3390/genes14010039 (PMC9858704; doi:10.3390/genes14010039)
Supplement: Supplementary file 1 [file genes-14-00039-s001.zip]

Archive with 4 entries (4 files):
- additional file 1.xls
- supplemental figure s1.pdf
- supplemental figure s2.pdf
- Supplemental figure s3.pdf
